# Supplementary material for: Effects of matcha green tea on the pharmacokinetics of nadolol in rats
Source: PLoS One. 2026 Feb 13;21(2):e0342857. doi: 10.1371/journal.pone.0342857 (PMC12904406; doi:10.1371/journal.pone.0342857)
Supplement: S2 Data — (XLSX) [file pone.0342857.s002.xlsx]

## Sheet: Raw_PK_Data
Group	Treatment	Animal-ID	Plasma Concentration (ng/mL)
			0.333 h	0.666 h	1 h	1.5 h	2 h	3 h	5 h	8 h	24 h
Control (NC)	Normal saline (p.o.)/Nadolol 10 mg/kg	NC-1	6.033	12.714	44.703	50.28	26.819	6.833	4.549	4.575	0
		NC-2	31.389	43.799	124.632	78.147	75.095	64.903	15.054	5.1	1.849
		NC-3	19.777	11.809	43.04	57.427	48.51	65.582	25.526	14.417	3.22
		NC-4	14.898	11.659	43.551	54.755	46.135	71.008	26.745	4.857	2.023
		NC-5	4.91	26.635	39.063	83.833	81.834	83.491	109.082	57.513	1.874
		NC-6	4.408	22.723	74.229	82.609	84.29	78.414	75.688	51.489	3.376
		NC-7	1.811	46.647	69.977	79.527	125.177	84.086	22.983	11.986	0
		NC-8	23.977	37.587	87.03	180.433	60.262	43.441	24.329	13.293	1.634
Matcha single dose (MS)	Matcha tea powder (250 mg/kg, p.o.)/Nadolol 10 mg/kg	MS-1	31.653	71.186	89.136	78.444	82.876	36.652	18.24	15.903	1.316
		MS-2	18.188	21.272	24.264	37.349	64.666	23.595	17.927	12.233	0.898
		MS-3	17.713	38.652	46.12	46.471	47.341	18.904	17.565	10.549	2.44
		MS-4	21.835	44.894	44.783	118.104	82.029	42.598	21.278	16.529	0.61
		MS-5	32.871	32.574	39.393	38.864	38.335	31.127	18.449	2.377	0
		MS-6	48.918	93.771	114.103	152.365	66.207	41.81	30.472	14.777	3.754
		MS-7	22.893	32.265	41.776	82.609	67.978	31.656	14.079	9.905	0
		MS-8	17.741	42.642	78.143	89.887	44.59		25.712	16.069	0
Itraconazole (IP)	Itraconazole (50 mg/kg, p.o.)/Nadolol 10 mg/kg	IP-1	47.512	42.802	60.945	213.987	292.406	202.934	54.545	36.327	2.679
		IP-2	81.162	46.349	75.397	78.597	99.66	135.218	40.569	24	5.923
		IP-3	49.956	99.082	218.218	136.508	190.1	66.663	21.9	17.916	4.762
		IP-4	32.68	35.777	81.527	167.592	242.449	122.212	49.405	37.456	7.408
		IP-5	30.428	43.891	94.79	154.077	191.795	151.401	108.091	25.539	6.212
		IP-6	49.077	64.409	183.83	199.558	205.523	157.206	107.652	36.725	2.666
		IP-7	18.183	26.017	73.49	95.892	113.44	51.368	46.537	15.163	14.325
		IP-8	34.681	38.379	43.548	83.87	157.297	126.609	67.69	51.327	9.479
Matcha multiple dose (MM)	Matcha tea powder (250 mg/kg, p.o., 21 days)/Nadolol 10 mg/kg	MM-1	44.82	125.015	267.527	118.865	94.599	55.357	34.734	6.142	2.782
		MM-2	72.489	51.173	64.406	62.967	125.964	87.696	31.174	24.739	4.751
		MM-3	24.649	31.219	255.505	447.608	393.017	188.427	58.276	27.839	4.499
		MM-4	34.015	79.61	136.152	100.191	112.475	29.8	16.027	8.977	5.961
		MM-5	42.303	79.809	102.213	98.285	145.862	56.414	21.895	13.437	0
		MM-6	35.586	33.922	91.842	87.246	95.375	59.701	26.396	18.436	5.32
		MM-7	45.052	83.029	113.295	156.97	63.524	81.98	22.521	11.664	5.266
		MM-8	24.328	43.566	72.257	94.563	38.881	31.309	13.905	19.971	4.426

## Sheet: Summary_Statistics
Time (h)	Average Plasma Concentration (ng/mL)
	Control	Matcha single dose	Itraconazole	Matcha multiple dose
0.333	13.4004	26.4765	42.9599	40.4053
0.666	26.6966	47.157	49.5883	65.9179
1	65.7781	59.7148	103.968	137.9
1.5	83.3764	80.5116	141.26	145.837
2	68.5153	61.7528	186.584	133.712
3	62.2197	32.3346	126.701	73.8355
5	37.9945	20.4653	62.0486	28.116
8	20.4037	12.2927	30.5566	16.4006
24	1.747	1.12725	6.68175	4.12563
